# Supplementary material for: Spider mite herbivory induces an ABA-driven stomatal defense
Source: Plant Physiol. 2024 Apr 26;195(4):2970–84. doi: 10.1093/plphys/kiae215 (PMC11288753; doi:10.1093/plphys/kiae215)
Supplement: kiae215_Supplementary_Data [file kiae215_supplementary_data.zip]

Archive with 2 entries (2 files):
- kiae215_Supplementary_Data.pdf
- pp.01949.2023-s03.pdf
